# Supplementary material for: Assay Development and Identification of the First Plasmodium falciparum 7,8-dihydro-6-hydroxymethylpterin-pyrophosphokinase Inhibitors
Source: Molecules. 2022 May 30;27(11):3515. doi: 10.3390/molecules27113515 (PMC9182141; doi:10.3390/molecules27113515)
Supplement: Supplementary file 1 [file molecules-27-03515-s001.zip]

Archive with 1 entries (1 files):
- molecules-1721349-supplementary.pdf
